# Supplementary material for: Quantitative Analysis of Transcription Termination via Position-Selective Labeling of RNA (PLOR) Method
Source: Int J Mol Sci. 2023 Mar 3;24(5):4934. doi: 10.3390/ijms24054934 (PMC10003555; doi:10.3390/ijms24054934)
Supplement: Supplementary file 1 [file ijms-24-04934-s001.zip]

Archive with 1 entries (1 files):
- ijms-2211100-supplementary.pdf
